# Supplementary material for: Trametes polyzona as a Source for Bioremediation and Industrial Applications: A Systematic Review
Source: J Fungi (Basel). 2025 Dec 26;12(1):19. doi: 10.3390/jof12010019 (PMC12843489; doi:10.3390/jof12010019)
Supplement: Supplementary file 1 [file jof-12-00019-s001.zip]

Archive with 1 entries (1 files):
- jof-4030825-supplementary.pdf
